# Supplementary material for: The Effect of a 12-Week Beta-hydroxy-beta-methylbutyrate (HMB) Supplementation on Highly-Trained Combat Sports Athletes: A Randomised, Double-Blind, Placebo-Controlled Crossover Study
Source: Nutrients. 2017 Jul 14;9(7):753. doi: 10.3390/nu9070753 (PMC5537867; doi:10.3390/nu9070753)
Supplement: Supplementary file 1 [file nutrients-09-00753-s001.zip]

Archive with 2 entries (2 files):
- S1 File. Study protocol approved by IRB.pdf
- S1 Table. CONSORT checklist.pdf
